# Supplementary material for: The anti-inflammatory and anti-oxidative effect of a classical hypnotic bromovalerylurea mediated by the activation of NRF2
Source: J Biochem. 2023 Apr 11;174(2):131–42. doi: 10.1093/jb/mvad030 (PMC10372716; doi:10.1093/jb/mvad030)
Supplement: Web_Material_mvad030 [file web_material_mvad030.zip]

Archive with 1 entries (1 files):
- 230310_Takeda_et_al_Ehime_Univ_Supplementary_Materials.docx
